# Supplementary material for: Diversity and functional prediction of microbial communities involved in the first aerobic bioreactor of coking wastewater treatment system
Source: PLoS One. 2020 Dec 10;15(12):e0243748. doi: 10.1371/journal.pone.0243748 (PMC7728250; doi:10.1371/journal.pone.0243748)
Supplement: S3 Table — (XLSX) [file pone.0243748.s011.xlsx]

## Sheet: table S3
Diversity and functional prediction of microbial communities involved in the first aerobic bioreactor of coking wastewater treatment system
Jinsi Deng1, Baoshan Zhang1, Junting Xie1, Haizhen Wu2, Zemin Li3, Guanglei Qiu3, Chaohai Wei3,*, Shuang Zhu1,*
1 Center for Bioresources & Drug Discovery, Guangdong Province Key Laboratory for Biotechnology Drug Candidates, School of Biosciences and Biopharmaceutics, Guangdong Pharmaceutical University, Guangzhou 510006, China
2 School of Biology and Biological Engineering, South China University of Technology, Guangzhou 510006, China
3 The Key Lab of Pollution Control and Ecosystem Restoration in Industry Clusters, Ministry of Education, School of Environment and Energy, South China University of Technology, Guangzhou 510006, China
S3 Table. Sequences assignment results at genus level.
ID	Taxon	N1	N2	N2	S1	S2	S3
1	Bacteria; Thermi; Deinococci; Deinococcales; Trueperaceae; B-42	0.000262861	0.000270797	7.4239e-05	0.000100969	3.71113e-05	0.000109577
2	Bacteria; Acidobacteria; Chloracidobacteria; PK29; Other; Other	0.000187758	0.000162478	0.000185598	0.000100969	0.000111334	7.30514e-05
3	Bacteria; Acidobacteria; Chloracidobacteria; RB41; Ellin6075; Other	0.00597071	0.00655329	0.00560505	0.00555331	0.00645736	0.00471181
4	Bacteria; Acidobacteria; Acidobacteria-6; iii1-15; Other; Other	3.75516e-05	0.000108319	0.000185598	0.000252423	3.71113e-05	0.00025568
5	Bacteria; Acidobacteria; Acidobacteriia; Acidobacteriales; Koribacteraceae; Other	0	5.41594e-05	3.71195e-05	0	0	0
6	Bacteria; Acidobacteria; DA052; Ellin6513; Other; Other	3.75516e-05	0.000216638	7.4239e-05	0	3.71113e-05	7.30514e-05
7	Bacteria; Acidobacteria; Solibacteres; Solibacterales; Solibacteraceae; Candidatus Solibacter	0.000525723	0.000866551	0.00141054	0.00111066	0.000668003	0.00109577
8	Bacteria; Acidobacteria; Solibacteres; Solibacterales; Solibacteraceae; Other	0.00022531	0.000270797	0.000222717	0.000252423	7.42225e-05	0.000438308
9	Bacteria; Acidobacteria; Solibacteres; Solibacterales; Other; Other	0.000187758	0.000433276	0.000259837	0.000302908	0.000185556	0.000511359
10	Bacteria; Actinobacteria; Actinobacteria; Actinomycetales; Corynebacteriaceae; Corynebacterium	0.000488171	0.000433276	0.000111359	0.000353393	0.000222668	0.000401782
11	Bacteria; Actinobacteria; Actinobacteria; Actinomycetales; Microbacteriaceae; Cryocola	0	0	0	0	0.000111334	0
12	Bacteria; Actinobacteria; Actinobacteria; Actinomycetales; Microbacteriaceae; Leucobacter	0.00788584	0.00991118	0.00486266	0.00267569	0.00174423	0.00423698
13	Bacteria; Actinobacteria; Actinobacteria; Actinomycetales; Mycobacteriaceae; Mycobacterium	0.000150207	0.000324957	0.000185598	5.04847e-05	3.71113e-05	7.30514e-05
14	Bacteria; Actinobacteria; Actinobacteria; Actinomycetales; Nakamurellaceae; Other	0.000375516	0.000379116	0.000148478	0.000252423	7.42225e-05	0.000182628
15	Bacteria; Actinobacteria; Actinobacteria; Actinomycetales; Nocardioidaceae; Pimelobacter	3.75516e-05	5.41594e-05	0	0	0	0
16	Bacteria; Actinobacteria; Actinobacteria; Actinomycetales; Nocardioidaceae; Other	7.51033e-05	0	0	0	0	3.65257e-05
17	Bacteria; Actinobacteria; Actinobacteria; Actinomycetales; Pseudonocardiaceae; Pseudonocardia	0	0.000162478	0	5.04847e-05	0	0
18	Bacteria; Actinobacteria; Actinobacteria; Actinomycetales; Other; Other	0.000300413	0.000216638	0.000334076	0.000403877	3.71113e-05	0.000182628
19	Bacteria; Actinobacteria; Thermoleophilia; Solirubrobacterales; Patulibacteraceae; Other	0.00022531	0.000433276	0.000222717	0.000201939	0.000111334	0.00025568
20	Bacteria; Actinobacteria; Thermoleophilia; Solirubrobacterales; Other; Other	0.000337965	0.000379116	0.000185598	0.000100969	0.000111334	0.000146103
21	Bacteria; Armatimonadetes; SHA-37; Other; Other; Other	0	0	3.71195e-05	0.000100969	0	0
22	Bacteria; Bacteroidetes; Saprospirae; Saprospirales; Chitinophagaceae; Flavihumibacter	0	5.41594e-05	0	5.04847e-05	0	0
23	Bacteria; Bacteroidetes; Saprospirae; Saprospirales; Chitinophagaceae; Sediminibacterium	3.75516e-05	0.000162478	0	5.04847e-05	0	0
24	Bacteria; Bacteroidetes; Saprospirae; Saprospirales; Chitinophagaceae; Other	0.00623357	0.00259965	0.00976244	0.0119144	0.0137683	0.00449266
25	Bacteria; Bacteroidetes; Saprospirae; Saprospirales; Other; Other	3.75516e-05	0	7.4239e-05	0.000100969	0.000148445	0
26	Bacteria; Bacteroidetes; Bacteroidia; Bacteroidales; GZKB119; Other	7.51033e-05	5.41594e-05	7.4239e-05	5.04847e-05	0.000148445	7.30514e-05
27	Bacteria; Bacteroidetes; Bacteroidia; Bacteroidales; ML635J-40; Other	0.000300413	0.000216638	0.000259837	0.000403877	0.000185556	0.00025568
28	Bacteria; Bacteroidetes; Bacteroidia; Bacteroidales; Porphyromonadaceae; Other	0.00142696	0.00157062	0.00178174	0.00186793	0.00152156	0.00149755
29	Bacteria; Bacteroidetes; Bacteroidia; Bacteroidales; Rikenellaceae; Blvii28	0	5.41594e-05	0.000111359	5.04847e-05	7.42225e-05	3.65257e-05
30	Bacteria; Bacteroidetes; Cytophagia; Cytophagales; Cytophagaceae; Other	7.51033e-05	5.41594e-05	0.000111359	0.000100969	0.000148445	0.000146103
31	Bacteria; Bacteroidetes; Flavobacteriia; Flavobacteriales; Weeksellaceae; Cloacibacterium	0.000187758	0.000487435	0.00074239	0.000959208	0.000445335	0.000840091
32	Bacteria; Bacteroidetes; Flavobacteriia; Flavobacteriales; Weeksellaceae; Elizabethkingia	0	0.000108319	0	0	0	0
33	Bacteria; Bacteroidetes; Flavobacteriia; Flavobacteriales; Weeksellaceae; Other	0.0712354	0.0283254	0.0821826	0.108895	0.139204	0.035503
34	Bacteria; Bacteroidetes; Flavobacteriia; Flavobacteriales; Cryomorphaceae; Fluviicola	0.000150207	0	3.71195e-05	0	0.000111334	7.30514e-05
35	Bacteria; Bacteroidetes; Flavobacteriia; Flavobacteriales; Cryomorphaceae; Other	0.0125422	0.0120776	0.0159243	0.0177706	0.0160692	0.0104098
36	Bacteria; Bacteroidetes; Flavobacteriia; Flavobacteriales; Flavobacteriaceae; Flavobacterium	0	0	3.71195e-05	0	0	3.65257e-05
37	Bacteria; Bacteroidetes; Sphingobacteriia; Sphingobacteriales; Sphingobacteriaceae; Parapedobacter	7.51033e-05	0	7.4239e-05	0.000100969	7.42225e-05	7.30514e-05
38	Bacteria; Bacteroidetes; Sphingobacteriia; Sphingobacteriales; Sphingobacteriaceae; Sphingobacterium	0	0	0	0	0	7.30514e-05
39	Bacteria; Bacteroidetes; Sphingobacteriia; Sphingobacteriales; Sphingobacteriaceae; Other	7.51033e-05	5.41594e-05	3.71195e-05	5.04847e-05	3.71113e-05	0
40	Bacteria; Bacteroidetes; VC2_1_Bac22; Other; Other; Other	0.000112655	0	7.4239e-05	0	3.71113e-05	7.30514e-05
41	Bacteria; Chlamydiae; Chlamydiia; Chlamydiales; Parachlamydiaceae; Candidatus Protochlamydia	0	0	3.71195e-05	0	7.42225e-05	0
42	Bacteria; Chlamydiae; Chlamydiia; Chlamydiales; Parachlamydiaceae; Other	0.000150207	0.000108319	0.000148478	0.000100969	0.000148445	7.30514e-05
43	Bacteria; Chlamydiae; Chlamydiia; Chlamydiales; Simkaniaceae; Other	3.75516e-05	5.41594e-05	0	0	3.71113e-05	7.30514e-05
44	Bacteria; Chlorobi; Ignavibacteria; Ignavibacteriales; Ignavibacteriaceae; Other	0.0219677	0.0204723	0.0407201	0.0342286	0.0184072	0.0217693
45	Bacteria; Chloroflexi; Anaerolineae; Anaerolineales; Anaerolinaceae; T78	7.51033e-05	0.000216638	7.4239e-05	0.000100969	0.000111334	3.65257e-05
46	Bacteria; Chloroflexi; Anaerolineae; Caldilineales; Caldilineaceae; Other	7.51033e-05	0	0	0	0	0
47	Bacteria; Chloroflexi; Anaerolineae; SBR1031; SHA-31; Other	0.000150207	5.41594e-05	0.000111359	0	0	0
48	Bacteria; Chloroflexi; S085; Other; Other; Other	0	5.41594e-05	3.71195e-05	0	0	3.65257e-05
49	Bacteria; Chloroflexi; Thermomicrobia; JG30-KF-CM45; Other; Other	0.000938791	0.00184142	0.000445434	0.000403877	0.000185556	0.00124187
50	Bacteria; Chloroflexi; TK10; B07_WMSP1; Other; Other	0	0	0	0	0	7.30514e-05
51	Bacteria; Cyanobacteria; 4C0d-2; MLE1-12; Other; Other	3.75516e-05	0	0.000185598	0.000100969	7.42225e-05	3.65257e-05
52	Bacteria; Firmicutes; Bacilli; Bacillales; Exiguobacteraceae; Other	7.51033e-05	0	0	0	0	0
53	Bacteria; Firmicutes; Bacilli; Bacillales; Bacillaceae; Bacillus	0.00022531	5.41594e-05	7.4239e-05	0.000100969	0.000148445	7.30514e-05
54	Bacteria; Firmicutes; Bacilli; Bacillales; Paenibacillaceae; Paenibacillus	7.51033e-05	0	0	0	0	0
55	Bacteria; Firmicutes; Clostridia; Clostridiales; Tissierellaceae; Tissierella_Soehngenia	0.000337965	0.000649913	0.000296956	0.000353393	0.000519558	0.000292205
56	Bacteria; Firmicutes; Clostridia; Clostridiales; Clostridiaceae; Alkaliphilus	0.000826136	0.000920711	0.000965108	0.000403877	0.00103912	0.000913142
57	Bacteria; Firmicutes; Clostridia; Clostridiales; Clostridiaceae; Clostridium	0.000375516	0.000216638	0.000334076	0.000353393	0.000185556	0.000328731
58	Bacteria; Firmicutes; Clostridia; Clostridiales; Clostridiaceae; Natronincola_Anaerovirgula	0	5.41594e-05	0	5.04847e-05	3.71113e-05	3.65257e-05
59	Bacteria; Firmicutes; Clostridia; Clostridiales; Peptococcaceae; Other	0	0	0	0.000100969	0	3.65257e-05
60	Bacteria; Firmicutes; Clostridia; Clostridiales; Peptostreptococcaceae; Other	3.75516e-05	0	0	0	3.71113e-05	0
61	Bacteria; Firmicutes; Clostridia; MBA08; Other; Other	0	0	3.71195e-05	5.04847e-05	0	0
62	Bacteria; Firmicutes; Clostridia; Natranaerobiales; Anaerobrancaceae; Other	0.000150207	0.000270797	7.4239e-05	0	0.000148445	3.65257e-05
63	Bacteria; Firmicutes; Erysipelotrichi; Erysipelotrichales; Erysipelotrichaceae; Other	0	0.000108319	0	0	0	0
64	Bacteria; Firmicutes; Other; Other; Other; Other	0	0.000162478	3.71195e-05	0.000201939	0.000111334	7.30514e-05
65	Bacteria; Gemmatimonadetes; Gemmatimonadetes; Other; Other; Other	0.00022531	0.000270797	0.000334076	0.000100969	0.000519558	0.000292205
66	Bacteria; Nitrospirae; Nitrospira; Nitrospirales; Nitrospiraceae; Nitrospira	0.00300413	0.00330373	0.00363771	0.00313005	0.00378535	0.00368909
67	Bacteria; NKB19; ; Other; Other; Other	3.75516e-05	0	0	0	3.71113e-05	0
68	Bacteria; OP8; OP8_1; OPB95; Other; Other	3.75516e-05	5.41594e-05	0.000148478	0	3.71113e-05	0
69	Bacteria; Other; Other; Other; Other; Other	7.51033e-05	5.41594e-05	0	0.000201939	0.000148445	3.65257e-05
70	Bacteria; Planctomycetes; Phycisphaerae; Phycisphaerales; Phycisphaeraceae; Other	0.000150207	0.000162478	7.4239e-05	0.000151454	0.000222668	0.000146103
71	Bacteria; Planctomycetes; Phycisphaerae; Phycisphaerales; Other; Other	0.0023282	0.00205806	0.00200445	0.00252423	0.00218956	0.00288553
72	Bacteria; Planctomycetes; Phycisphaerae; S-70; Other; Other	0.000413068	0.000541594	0.00081663	0.000959208	0.000408224	0.000401782
73	Bacteria; Planctomycetes; Phycisphaerae; Other; Other; Other	0	0	0	0.000100969	0	0
74	Bacteria; Planctomycetes; Planctomycetia; B97; Other; Other	0.000150207	0.000162478	3.71195e-05	5.04847e-05	0	0
75	Bacteria; Planctomycetes; Planctomycetia; Gemmatales; Gemmataceae; Gemmata	0	5.41594e-05	3.71195e-05	0	7.42225e-05	0
76	Bacteria; Planctomycetes; Planctomycetia; Gemmatales; Gemmataceae; Other	3.75516e-05	0.000162478	0	0	0	0
77	Bacteria; Planctomycetes; Planctomycetia; Gemmatales; Isosphaeraceae; Isosphaera	0.00221555	0.00417028	0.00482554	0.00171648	0.00029689	0.0014245
78	Bacteria; Planctomycetes; Planctomycetia; Gemmatales; Isosphaeraceae; Other	0.00180248	0.00498267	0.00185598	0.00146405	0.000556669	0.00146103
79	Bacteria; Planctomycetes; Planctomycetia; Pirellulales; Pirellulaceae; A17	3.75516e-05	0	3.71195e-05	0	0	0
80	Bacteria; Planctomycetes; Planctomycetia; Pirellulales; Pirellulaceae; Other	3.75516e-05	0	3.71195e-05	0	0	3.65257e-05
81	Bacteria; Planctomycetes; Planctomycetia; Planctomycetales; Planctomycetaceae; Planctomyces	7.51033e-05	5.41594e-05	0.000222717	5.04847e-05	0.000111334	0.000146103
82	Bacteria; Planctomycetes; vadinHA49; DH61; Other; Other	3.75516e-05	0.000108319	0	0	0	0
83	Bacteria; Proteobacteria; Alphaproteobacteria; BD7-3; Other; Other	0.013819	0.00953206	0.0220861	0.029685	0.0297261	0.0108481
84	Bacteria; Proteobacteria; Alphaproteobacteria; Caulobacterales; Caulobacteraceae; Other	7.51033e-05	5.41594e-05	7.4239e-05	5.04847e-05	3.71113e-05	0.000146103
85	Bacteria; Proteobacteria; Alphaproteobacteria; Ellin329; Other; Other	0.0120541	0.0134857	0.0210839	0.0250404	0.0142878	0.0164731
86	Bacteria; Proteobacteria; Alphaproteobacteria; Kiloniellales; Other; Other	3.75516e-05	0	0	5.04847e-05	0	0
87	Bacteria; Proteobacteria; Alphaproteobacteria; Rhizobiales; Beijerinckiaceae; Other	0	0	3.71195e-05	0	0	3.65257e-05
88	Bacteria; Proteobacteria; Alphaproteobacteria; Rhizobiales; Bradyrhizobiaceae; Bosea	0.00202779	0.0020039	0.00148478	0.00126212	0.000964893	0.00146103
89	Bacteria; Proteobacteria; Alphaproteobacteria; Rhizobiales; Bradyrhizobiaceae; Bradyrhizobium	0.00236575	0.00194974	0.00155902	0.00121163	0.00107623	0.00160713
90	Bacteria; Proteobacteria; Alphaproteobacteria; Rhizobiales; Bradyrhizobiaceae; Nitrobacter	3.75516e-05	0	0	0	3.71113e-05	0
91	Bacteria; Proteobacteria; Alphaproteobacteria; Rhizobiales; Bradyrhizobiaceae; Other	0.00724747	0.00552426	0.00601336	0.00403877	0.00426779	0.00536927
92	Bacteria; Proteobacteria; Alphaproteobacteria; Rhizobiales; Brucellaceae; Ochrobactrum	0	0	3.71195e-05	0	0	3.65257e-05
93	Bacteria; Proteobacteria; Alphaproteobacteria; Rhizobiales; Brucellaceae; Other	0.000187758	0.000162478	0.000185598	0.000151454	0.000259779	0.000182628
94	Bacteria; Proteobacteria; Alphaproteobacteria; Rhizobiales; Hyphomicrobiaceae; Devosia	0.00214044	0.0017331	0.0017075	0.0013126	0.000816448	0.0012784
95	Bacteria; Proteobacteria; Alphaproteobacteria; Rhizobiales; Hyphomicrobiaceae; Hyphomicrobium	0.000638378	0.000270797	0.000296956	0.000151454	0.000259779	0.000401782
96	Bacteria; Proteobacteria; Alphaproteobacteria; Rhizobiales; Hyphomicrobiaceae; Parvibaculum	0.00315434	0.00362868	0.00374907	0.00257472	0.00218956	0.00387172
97	Bacteria; Proteobacteria; Alphaproteobacteria; Rhizobiales; Hyphomicrobiaceae; Rhodoplanes	0.0531356	0.053672	0.0463623	0.0358946	0.0319899	0.0382424
98	Bacteria; Proteobacteria; Alphaproteobacteria; Rhizobiales; Hyphomicrobiaceae; Other	0.00127676	0.00194974	0.00074239	0.000555331	0.00059378	0.000876616
99	Bacteria; Proteobacteria; Alphaproteobacteria; Rhizobiales; Methylobacteriaceae; Methylobacterium	0	0	0	0	3.71113e-05	0.000146103
100	Bacteria; Proteobacteria; Alphaproteobacteria; Rhizobiales; Methylocystaceae; Other	3.75516e-05	5.41594e-05	0.000111359	0	3.71113e-05	3.65257e-05
101	Bacteria; Proteobacteria; Alphaproteobacteria; Rhizobiales; Phyllobacteriaceae; Mesorhizobium	0.00503192	0.00406196	0.00241277	0.00227181	0.00107623	0.0025568
102	Bacteria; Proteobacteria; Alphaproteobacteria; Rhizobiales; Phyllobacteriaceae; Other	0.000413068	0.000541594	0.000593912	0.000201939	0.000222668	0.000365257
103	Bacteria; Proteobacteria; Alphaproteobacteria; Rhizobiales; Rhizobiaceae; Shinella	0	0	3.71195e-05	0	0	7.30514e-05
104	Bacteria; Proteobacteria; Alphaproteobacteria; Rhizobiales; Rhizobiaceae; Other	0.000112655	0	0	0	0	0
105	Bacteria; Proteobacteria; Alphaproteobacteria; Rhizobiales; Xanthobacteraceae; Other	7.51033e-05	0.000216638	0	5.04847e-05	3.71113e-05	0
106	Bacteria; Proteobacteria; Alphaproteobacteria; Rhizobiales; Other; Other	0.00398047	0.0042786	0.00200445	0.0019689	0.00189267	0.0025568
107	Bacteria; Proteobacteria; Alphaproteobacteria; Rhodobacterales; Hyphomonadaceae; Other	0.0012392	0.00113735	0.00115071	0.000908724	0.000927781	0.00146103
108	Bacteria; Proteobacteria; Alphaproteobacteria; Rhodobacterales; Rhodobacteraceae; Paracoccus	0.000300413	0.000433276	0.000111359	0.000201939	0.000148445	0.000109577
109	Bacteria; Proteobacteria; Alphaproteobacteria; Rhodobacterales; Rhodobacteraceae; Rhodobacter	7.51033e-05	0	0	0	3.71113e-05	3.65257e-05
110	Bacteria; Proteobacteria; Alphaproteobacteria; Rhodobacterales; Rhodobacteraceae; Other	0.00022531	0.000379116	0.000148478	0.000302908	0.000111334	0.000219154
111	Bacteria; Proteobacteria; Alphaproteobacteria; Rhodospirillales; Acetobacteraceae; Other	0.000600826	0.000812392	0.000705271	0.000555331	0.000408224	0.000292205
112	Bacteria; Proteobacteria; Alphaproteobacteria; Rhodospirillales; Rhodospirillaceae; Other	0.00217799	0.00184142	0.00270973	0.00247375	0.001002	0.00281248
113	Bacteria; Proteobacteria; Alphaproteobacteria; Rickettsiales; mitochondria; Other	7.51033e-05	0.000108319	0.000371195	0.000706785	7.42225e-05	0.000547885
114	Bacteria; Proteobacteria; Alphaproteobacteria; Rickettsiales; Rickettsiaceae; Other	0.000413068	0.000108319	0.000631032	0.000706785	0.00029689	0.000438308
115	Bacteria; Proteobacteria; Alphaproteobacteria; Rickettsiales; Other; Other	0.000112655	0.000324957	0.000148478	5.04847e-05	7.42225e-05	0.000182628
116	Bacteria; Proteobacteria; Alphaproteobacteria; Sphingomonadales; Erythrobacteraceae; Other	7.51033e-05	0.000108319	0.000185598	0.000151454	0.000111334	3.65257e-05
117	Bacteria; Proteobacteria; Alphaproteobacteria; Sphingomonadales; Sphingomonadaceae; Novosphingobium	0.000375516	0	0.000334076	0	0.000111334	3.65257e-05
118	Bacteria; Proteobacteria; Alphaproteobacteria; Sphingomonadales; Sphingomonadaceae; Sphingobium	0.000901239	0.000866551	0.000853749	0.000605816	0.000630891	0.00105924
119	Bacteria; Proteobacteria; Alphaproteobacteria; Sphingomonadales; Sphingomonadaceae; Sphingomonas	0.000112655	0.000108319	0.000148478	0.000252423	7.42225e-05	7.30514e-05
120	Bacteria; Proteobacteria; Alphaproteobacteria; Sphingomonadales; Sphingomonadaceae; Sphingopyxis	0.00131431	0.000812392	0.000890869	0.000959208	0.000705114	0.000511359
121	Bacteria; Proteobacteria; Alphaproteobacteria; Sphingomonadales; Sphingomonadaceae; Other	0.000262861	0.000162478	0.000371195	0.000201939	0.000185556	0.000328731
122	Bacteria; Proteobacteria; Alphaproteobacteria; Sphingomonadales; Other; Other	0.000262861	0.000108319	0.000222717	0.000151454	3.71113e-05	0.000146103
123	Bacteria; Proteobacteria; Alphaproteobacteria; Other; Other; Other	0.00311679	0.00249133	0.00408315	0.00323102	0.00241223	0.00237417
124	Bacteria; Proteobacteria; Betaproteobacteria; ASSO-13; Other; Other	0.000262861	0.000270797	0.000111359	0.000100969	0.000185556	0.000146103
125	Bacteria; Proteobacteria; Betaproteobacteria; Burkholderiales; Alcaligenaceae; Denitrobacter	0.000488171	0.000162478	0.000296956	0.000252423	0.000259779	0.000219154
126	Bacteria; Proteobacteria; Betaproteobacteria; Burkholderiales; Alcaligenaceae; Other	0.00330454	0.00303293	0.00270973	0.00237278	0.00352557	0.00317773
127	Bacteria; Proteobacteria; Betaproteobacteria; Burkholderiales; Burkholderiaceae; Burkholderia	0.000112655	0	0.000148478	0.000201939	0	0.000146103
128	Bacteria; Proteobacteria; Betaproteobacteria; Burkholderiales; Burkholderiaceae; Other	0.000488171	0.000216638	0.000371195	0.000454362	0.00029689	0.000474834
129	Bacteria; Proteobacteria; Betaproteobacteria; Burkholderiales; Comamonadaceae; Alicycliphilus	0.00360496	0.00335789	0.00337788	0.00333199	0.00308023	0.00463876
130	Bacteria; Proteobacteria; Betaproteobacteria; Burkholderiales; Comamonadaceae; Comamonas	0.000675929	0.000379116	0.000519673	0.000504847	0.000519558	0.000767039
131	Bacteria; Proteobacteria; Betaproteobacteria; Burkholderiales; Comamonadaceae; Diaphorobacter	0.00146451	0.00194974	0.00159614	0.00151454	0.00174423	0.00178976
132	Bacteria; Proteobacteria; Betaproteobacteria; Burkholderiales; Comamonadaceae; Hydrogenophaga	7.51033e-05	0.000162478	0.000111359	0.000302908	7.42225e-05	3.65257e-05
133	Bacteria; Proteobacteria; Betaproteobacteria; Burkholderiales; Comamonadaceae; Hylemonella	0.0034172	0.00357452	0.00315516	0.00368538	0.00285757	0.00346994
134	Bacteria; Proteobacteria; Betaproteobacteria; Burkholderiales; Comamonadaceae; Limnohabitans	0	5.41594e-05	0	0	3.71113e-05	0
135	Bacteria; Proteobacteria; Betaproteobacteria; Burkholderiales; Comamonadaceae; Methylibium	0.001089	0.00140815	0.00081663	0.000454362	0.000630891	0.000730514
136	Bacteria; Proteobacteria; Betaproteobacteria; Burkholderiales; Comamonadaceae; Rubrivivax	0.000337965	0.000216638	0.000259837	0.000403877	0.000111334	0.00025568
137	Bacteria; Proteobacteria; Betaproteobacteria; Burkholderiales; Comamonadaceae; Tepidimonas	0.000300413	0.000595754	0.000148478	0	0.000259779	0.000328731
138	Bacteria; Proteobacteria; Betaproteobacteria; Burkholderiales; Comamonadaceae; Variovorax	7.51033e-05	0.000108319	7.4239e-05	0.000151454	7.42225e-05	3.65257e-05
139	Bacteria; Proteobacteria; Betaproteobacteria; Burkholderiales; Comamonadaceae; Other	0.611303	0.653867	0.562361	0.582795	0.597343	0.689824
140	Bacteria; Proteobacteria; Betaproteobacteria; Burkholderiales; Oxalobacteraceae; Other	0.000150207	5.41594e-05	7.4239e-05	5.04847e-05	3.71113e-05	0.000146103
141	Bacteria; Proteobacteria; Betaproteobacteria; Burkholderiales; Other; Other	0.00431844	0.00417028	0.00393467	0.00252423	0.00211534	0.00456571
142	Bacteria; Proteobacteria; Betaproteobacteria; Ellin6067; Other; Other	3.75516e-05	5.41594e-05	3.71195e-05	5.04847e-05	7.42225e-05	7.30514e-05
143	Bacteria; Proteobacteria; Betaproteobacteria; Gallionellales; Gallionellaceae; Gallionella	0.000638378	0.00097487	0.000668151	0.000605816	0.000556669	0.000547885
144	Bacteria; Proteobacteria; Betaproteobacteria; Hydrogenophilales; Hydrogenophilaceae; Thiobacillus	0.0559895	0.0541594	0.0672235	0.0425586	0.0415646	0.0456936
145	Bacteria; Proteobacteria; Betaproteobacteria; MKC10; Other; Other	0	5.41594e-05	3.71195e-05	0.000100969	0	7.30514e-05
146	Bacteria; Proteobacteria; Betaproteobacteria; MND1; Other; Other	3.75516e-05	5.41594e-05	3.71195e-05	5.04847e-05	0.000185556	0
147	Bacteria; Proteobacteria; Betaproteobacteria; Nitrosomonadales; Nitrosomonadaceae; Other	0.00214044	0.00151646	0.00178174	0.00156502	0.00159578	0.00193586
148	Bacteria; Proteobacteria; Betaproteobacteria; Procabacteriales; Procabacteriaceae; Other	0	5.41594e-05	3.71195e-05	0	0	0
149	Bacteria; Proteobacteria; Betaproteobacteria; Rhodocyclales; Rhodocyclaceae; Other	0	0.000162478	3.71195e-05	5.04847e-05	0.000111334	0.000146103
150	Bacteria; Proteobacteria; Betaproteobacteria; SC-I-84; Other; Other	7.51033e-05	0	0	5.04847e-05	0	3.65257e-05
151	Bacteria; Proteobacteria; Betaproteobacteria; Other; Other; Other	0.000488171	0.000433276	0.000556793	0.000807754	0.00059378	0.000547885
152	Bacteria; Proteobacteria; Deltaproteobacteria; Bdellovibrionales; Bdellovibrionaceae; Bdellovibrio	0.00138941	0.00102903	0.00200445	0.00292811	0.0019669	0.00131492
153	Bacteria; Proteobacteria; Deltaproteobacteria; Desulfovibrionales; Desulfomicrobiaceae; Desulfomicrobium	0	0	7.4239e-05	0	0	0
154	Bacteria; Proteobacteria; Deltaproteobacteria; Desulfuromonadales; Geobacteraceae; Geobacter	0	5.41594e-05	7.4239e-05	0	3.71113e-05	0.000109577
155	Bacteria; Proteobacteria; Deltaproteobacteria; Desulfuromonadales; Pelobacteraceae; Other	0	0	3.71195e-05	5.04847e-05	3.71113e-05	3.65257e-05
156	Bacteria; Proteobacteria; Deltaproteobacteria; NB1-j; Other; Other	0.000262861	0.000379116	3.71195e-05	0.000100969	0.000111334	0.00025568
157	Bacteria; Proteobacteria; Deltaproteobacteria; Syntrophobacterales; Syntrophaceae; Syntrophus	0	0	0	0	7.42225e-05	0
158	Bacteria; Proteobacteria; Deltaproteobacteria; Syntrophobacterales; Syntrophobacteraceae; Other	0	0	0	0.000100969	0	0
159	Bacteria; Proteobacteria; Epsilonproteobacteria; Campylobacterales; Campylobacteraceae; Campylobacter	0	0	3.71195e-05	0	3.71113e-05	3.65257e-05
160	Bacteria; Proteobacteria; Epsilonproteobacteria; Campylobacterales; Campylobacteraceae; Other	0.000375516	0.000433276	0.000371195	0.000504847	0.000408224	0.000365257
161	Bacteria; Proteobacteria; Gammaproteobacteria; Chromatiales; Other; Other	0.00679685	0.00612002	0.00679287	0.00615913	0.00434202	0.00664767
162	Bacteria; Proteobacteria; Gammaproteobacteria; Legionellales; Legionellaceae; Legionella	3.75516e-05	0	3.71195e-05	0	0	0
163	Bacteria; Proteobacteria; Gammaproteobacteria; Legionellales; Legionellaceae; Other	3.75516e-05	0.000270797	0.000148478	0.000403877	3.71113e-05	7.30514e-05
164	Bacteria; Proteobacteria; Gammaproteobacteria; Oceanospirillales; Halomonadaceae; Halomonas	7.51033e-05	0.000108319	0.000111359	5.04847e-05	0.000148445	0.000109577
165	Bacteria; Proteobacteria; Gammaproteobacteria; Pseudomonadales; Moraxellaceae; Perlucidibaca	0	0.000216638	0	5.04847e-05	0	0
166	Bacteria; Proteobacteria; Gammaproteobacteria; Pseudomonadales; Pseudomonadaceae; Pseudomonas	0.00022531	0.000108319	0.000334076	0.000353393	0.000408224	0.000292205
167	Bacteria; Proteobacteria; Gammaproteobacteria; Pseudomonadales; Pseudomonadaceae; Other	0.00961322	0.0106694	0.00842613	0.00918821	0.0100943	0.00865659
168	Bacteria; Proteobacteria; Gammaproteobacteria; PYR10d3; Other; Other	0.00927525	0.00969454	0.00775798	0.00489701	0.0049358	0.00986193
169	Bacteria; Proteobacteria; Gammaproteobacteria; Thiotrichales; Piscirickettsiaceae; Other	0	0.000108319	0	0	0	0
170	Bacteria; Proteobacteria; Gammaproteobacteria; Xanthomonadales; Sinobacteraceae; Steroidobacter	0	0	3.71195e-05	0	3.71113e-05	3.65257e-05
171	Bacteria; Proteobacteria; Gammaproteobacteria; Xanthomonadales; Sinobacteraceae; Other	0.00022531	5.41594e-05	7.4239e-05	0	0.000111334	0.000109577
172	Bacteria; Proteobacteria; Gammaproteobacteria; Xanthomonadales; Xanthomonadaceae; Lysobacter	0.0105145	0.0116443	0.00894581	0.00742124	0.00742225	0.00902184
173	Bacteria; Proteobacteria; Gammaproteobacteria; Xanthomonadales; Xanthomonadaceae; Rhodanobacter	0	0.000162478	7.4239e-05	0.000100969	3.71113e-05	0
174	Bacteria; Proteobacteria; Gammaproteobacteria; Xanthomonadales; Xanthomonadaceae; Thermomonas	7.51033e-05	5.41594e-05	0.000185598	5.04847e-05	3.71113e-05	3.65257e-05
175	Bacteria; Proteobacteria; Gammaproteobacteria; Xanthomonadales; Xanthomonadaceae; Other	0.0011641	0.0020039	0.00122494	0.00121163	0.000816448	0.0011323
176	Bacteria; Proteobacteria; Gammaproteobacteria; Other; Other; Other	3.75516e-05	0	0	0	0.000111334	3.65257e-05
177	Bacteria; Proteobacteria; Other; Other; Other; Other	3.75516e-05	5.41594e-05	0	0	0	0
178	Bacteria; SBR1093; VHS-B5-50; Other; Other; Other	0.00161472	0.00162478	0.00330364	0.000858239	0.000816448	0.0014245
179	Bacteria; Spirochaetes; Spirochaetes; Spirochaetales; Spirochaetaceae; Treponema	0	0.000108319	0	0	0	0
180	Bacteria; Synergistetes; Synergistia; Synergistales; Dethiosulfovibrionaceae; HA73	0.000187758	0	3.71195e-05	0.000100969	7.42225e-05	0
181	Bacteria; Synergistetes; Synergistia; Synergistales; Thermovirgaceae; Other	3.75516e-05	5.41594e-05	0	0	0	0
182	Bacteria; Tenericutes; Mollicutes; Other; Other; Other	0	0	3.71195e-05	5.04847e-05	0	3.65257e-05
183	Bacteria; TM6; SBRH58; Other; Other; Other	0.000337965	0	0.000371195	5.04847e-05	7.42225e-05	0.000109577
184	Bacteria; TM6; SJA-4; Other; Other; Other	0.000150207	0.000108319	3.71195e-05	5.04847e-05	0.000148445	7.30514e-05
185	Bacteria; Verrucomicrobia; Pedosphaerae; Pedosphaerales; auto67_4W; Other	0	0	7.4239e-05	0.000151454	0	0
186	Bacteria; Verrucomicrobia; Pedosphaerae; Pedosphaerales; Other; Other	0	5.41594e-05	7.4239e-05	0.000100969	0	3.65257e-05
187	Bacteria; Verrucomicrobia; Spartobacteria; Chthoniobacterales; Chthoniobacteraceae; Candidatus Xiphinematobacter	7.51033e-05	0.000270797	0.000111359	5.04847e-05	3.71113e-05	3.65257e-05
188	Bacteria; Verrucomicrobia; Spartobacteria; Chthoniobacterales; Chthoniobacteraceae; DA101	0	0.000162478	0	0	3.71113e-05	0
189	Bacteria; Verrucomicrobia; Opitutae; Opitutales; Opitutaceae; Opitutus	0.000413068	0.00151646	0.00115071	0.000403877	0.000259779	0.000657462
190	Bacteria; Verrucomicrobia; Opitutae; Opitutales; Opitutaceae; Other	3.75516e-05	0	0	0	7.42225e-05	0
191	Bacteria; Verrucomicrobia; Opitutae; Other; Other; Other	3.75516e-05	5.41594e-05	7.4239e-05	0.000100969	0.000148445	0.000109577
192	Bacteria; WPS-2; Other; Other; Other; Other	0.000525723	0.000487435	0.00074239	0.000403877	0.000445335	0.000328731
